# Supplementary material for: Chloroplast genomic diversity in eleven Pennisetum species
Source: Front Genet. 2026 Jan 12;16:1594209. doi: 10.3389/fgene.2025.1594209 (PMC12832119; doi:10.3389/fgene.2025.1594209)
Supplement: Supplementary file 1 [file Table2.xlsx]

## Sheet: Sheet1
Table S2. Statistics for intron for 11 chloroplast genomes of Pennisetum species
Samples	Gene	Strand	Start	End	ExonI	IntronI	ExonII	IntronII	ExonIII
P. longissimum	ndhA	-	9131	11236	541	1026	539
	trnA-UGC	-	18600	19482	38	810	35
	trnI-GAU	-	19548	20555	42	931	35
	ndhB	+	25988	28230	775	710	758
	trnK-UUU	-	36086	38622	37	2465	35
	rps16	-	39158	40294	40	876	221
	trnG-UCC	-	47485	48229	23	674	48
	atpF	+	68760	70131	160	805	407
	ycf3	-	77937	79939	124	756	230	734	159
	trnL-UAA	+	82720	83344	35	540	50
	trnV-UAC	-	86622	87300	39	603	37
	rpl16	+	95831	97158	9	917	402
	petD	-	100689	101906	8	735	475
	petB	-	102095	103520	6	778	642
	ndhB	-	122323	124565	775	710	758
	trnI-GAU	+	129998	131005	42	931	35
	trnA-UGC	+	131071	131953	38	810	35
P. purpureum	ndhA	-	9097	12385	206	2545	538
	trnA-UGC	-	18583	19465	37	810	36
	trnI-CAU	-	19531	20544	37	942	35
	ndhB	+	25976	28218	777	710	756
	rpl2	+	32657	34135	385	663	431
	trnK-UUU	-	36097	38625	38	2455	36
	rps16	-	39170	40289	40	863	217
	trnS-CGA	-	47396	48144	31	656	62
	atpF	+	68767	70140	145	822	407
	ycf3	-	77981	79964	124	739	230	732	159
	trnL-UAA	+	82678	83306	36	539	54
	rpl2	+	92320	93798	385	663	431
	rpl16	+	95798	97124	9	916	402
	petB	-	102075	103477	6	755	642
	ndhB	-	122340	124582	777	710	756
	trnI-CAU	+	130014	131027	37	942	35
	trnA-UGC	+	131093	131975	37	810	36
P. massaicum	ndhA	-	8902	11007	541	1026	539
	trnA-UGC	-	18371	19253	38	810	35
	trnI-GAU	-	19319	20341	37	951	35
	ndhB	+	25785	28027	775	710	758
	trnK-UUU	-	35897	38433	37	2465	35
	rps16	-	39022	40121	40	839	221
	trnG-UCC	-	47300	48053	23	683	48
	atpF	+	68819	70189	145	819	407
	ycf3	-	77999	80000	124	756	230	733	159
	trnL-UAA	+	82730	83352	35	538	50
	trnV-UAC	-	86667	87345	39	603	37
	rpl16	+	95852	97142	9	880	402
	petD	-	100684	101898	8	732	475
	petB	-	102087	103488	6	754	642
	ndhB	-	122094	124336	775	710	758
	trnI-GAU	+	129780	130802	37	951	35
	trnA-UGC	+	130868	131750	38	810	35
Pennisetum clandestinum	ndhA	-	9094	11225	541	1052	539
	trnA-UGC	-	18614	19496	38	810	35
	trnI-GAU	-	19562	20585	42	947	35
	ndhB	+	26040	28282	775	710	758
	rpl2	+	32716	34197	388	663	431
	trnK-UUU	-	36157	38740	38	2513	33
	rps16	-	39272	40385	40	857	217
	trnG-UCC	-	47508	48260	23	682	48
	rpoC2	+	60742	65328	2278	33	2276
	atpF	+	68885	70274	160	823	407
	ycf3	-	78083	80081	131	749	229	731	159
	trnL-UAA	+	82795	83426	35	543	54
	trnV-UAC	-	86663	87327	39	589	37
	rpl2	+	92404	93885	388	663	431
	rpl16	+	95840	97137	9	887	402
	petD	-	100672	101888	8	734	475
	petB	-	102077	103448	6	718	648
	ndhB	-	122129	124371	775	710	758
	trnI-GAU	+	129826	130849	42	947	35
	trnA-UGC	+	130915	131797	38	810	35
Eragrostis nutans	ndhA	-	9362	11472	550	1022	539
	trnA-UGC	-	18827	19709	38	810	35
	trnI-GAU	-	19775	20557	37	711	35
	ndhB	+	26009	28253	775	712	758
	rpl2	+	31629	33110	388	663	431
	trnK-UUU	-	35059	37597	37	2467	35
	rps16	-	38139	39227	40	831	218
	trnG-UCC	-	46566	47317	23	681	48
	atpF	+	66541	67932	145	840	407
	ycf3	-	75739	77718	124	742	230	725	159
	trnL-UAA	+	80445	81071	35	542	50
	trnV-UAC	-	84627	85297	39	597	35
	rpl2	+	90396	91877	388	663	431
	rpl16	+	93827	95332	9	1095	402
	petD	-	98884	100105	8	739	475
	petB	-	100291	101698	6	760	642
	ndhB	-	119231	121475	775	712	758
	trnI-GAU	+	126927	127709	37	711	35
	trnA-UGC	+	127775	128657	38	810	35
Pennisetum villosum	trnV-UAC	+	4814	5492	39	603	37
	trnL-UAA	-	8988	9607	35	535	50
	ycf3	+	12316	14299	124	741	230	730	159
	atpF	-	22023	23393	145	819	407
	trnG-UCC	+	44286	45039	23	683	48
	rps16	+	52167	53311	40	884	221
	trnK-UUU	+	53866	56402	37	2465	35
	ndhB	-	64318	66560	775	710	758
	trnI-GAU	+	72010	73032	37	951	35
	trnA-UGC	+	73098	73980	38	810	35
	ndhA	-	89255	91355	541	1021	539
	trnA-UGC	-	98725	99607	38	810	35
	trnI-GAU	-	99673	100695	37	951	35
	ndhB	+	106145	108387	775	710	758
	petB	+	127176	128581	6	758	642
	petD	+	128770	129992	8	740	475
	rpl16	-	133517	134838	9	911	402
P. setaceum	ndhA	-	9149	11255	541	1027	539
	trnA-UGC	-	18613	19495	38	810	35
	trnI-GAU	-	19561	20572	42	935	35
	ndhB	+	26028	28270	775	710	758
	petB	+	47071	48470	6	752	642
	petD	+	48685	49893	8	726	475
	rpl16	-	53424	54750	9	916	402
	trnV-UAC	+	63259	63937	39	603	37
	trnL-UAA	-	67241	67868	35	543	50
	ycf3	+	70566	72638	124	826	230	734	159
	atpF	-	80448	81818	160	804	407
	trnG-UCC	+	102483	103227	23	674	48
	rps16	+	110106	111242	40	876	221
	trnK-UUU	+	111778	114332	37	2483	35
	ndhB	-	122205	124447	775	710	758
	trnI-GAU	+	129903	130914	42	935	35
	trnA-UGC	+	130980	131862	38	810	35
P. orientale	ndhA	-	9129	11240	541	1032	539
	trnA-UGC	-	18598	19480	38	810	35
	trnI-GAU	-	19546	20559	37	942	35
	ndhB	+	25991	28233	775	710	758
	petB	+	47003	48404	6	754	642
	petD	+	48593	49810	8	735	475
	rpl16	-	53345	54674	9	919	402
	rpl2	-	56628	58124	403	663	431
	trnV-UAC	+	63238	63916	39	605	35
	trnL-UAA	-	67200	67822	35	538	50
	ycf3	+	70528	72552	124	780	230	732	159
	atpF	-	80359	81730	145	820	407
	trnG-UCC	+	102604	103348	23	674	48
	rps16	+	110540	111656	40	856	221
	trnK-UUU	+	112192	114727	37	2464	35
	rpl2	-	116690	118186	403	663	431
	ndhB	-	122598	124840	775	710	758
	trnI-GAU	+	130272	131285	37	942	35
	trnA-UGC	+	131351	132233	38	810	35
P. polystachion	ndhA	-	9122	11227	541	1026	539
	trnA-UGC	-	18608	19490	38	810	35
	trnI-GAU	-	19556	20569	37	942	35
	ndhB	+	26001	28243	777	710	756
	petB	+	47074	48473	6	752	642
	petD	+	48662	49871	8	727	475
	rpl16	-	53425	54754	9	919	402
	rpl2	-	56741	58222	388	663	431
	trnV-UAC	+	63291	63981	39	615	37
	trnL-UAA	-	67250	67873	35	539	50
	ycf3	+	70547	72530	124	739	230	732	159
	atpF	-	80335	81707	145	821	407
	trnG-UCC	+	102314	103059	23	675	48
	rps16	+	110281	111385	40	844	221
	trnK-UUU	+	111927	114453	37	2455	35
	rpl2	-	116416	117897	388	663	431
	ndhB	-	122338	124580	777	710	756
	trnI-GAU	+	130012	131025	37	942	35
	trnA-UGC	+	131091	131973	38	810	35
P. clandestinum	rpl16	+	1372	2669	9	887	402
	petD	-	6204	7420	8	734	475
	petB	-	7609	8980	6	718	648
	trnV-UAC	+	28304	28968	39	589	37
	trnL-UAA	-	32205	32836	35	543	54
	ycf3	+	35550	37548	131	749	229	731	159
	atpF	-	45357	46746	160	823	407
	rpoC2	-	50303	54889	2278	33	2276
	trnG-UCC	+	67371	68123	23	682	48
	rps16	+	75246	76359	40	857	217
	trnK-UUU	+	76891	79474	38	2513	33
	rpl2	-	81434	82915	388	663	431
	ndhB	-	87349	89591	775	710	758
	trnI-GAU	+	95046	96069	42	947	35
	trnA-UGC	+	96135	97017	38	810	35
	ndhA	+	104406	106537	541	1052	539
	trnA-UGC	-	121837	122719	38	810	35
	trnI-GAU	-	122785	123808	42	947	35
	ndhB	+	129263	131505	775	710	758
	rpl2	+	135939	137420	388	663	431
Pennisetum glaucum‘Purple Majesty’	rpl16	+	1405	2734	9	919	402
	petD	-	6288	7497	8	727	475
	petB	-	7686	9085	6	752	642
	trnV-UAC	+	28544	29234	39	615	37
	trnL-UAA	-	32503	33126	35	539	50
	ycf3	+	35800	37783	124	739	230	732	159
	atpF	-	45588	46960	145	821	407
	trnG-UCC	+	67567	68312	23	675	48
	rps16	+	75482	76586	40	844	221
	trnK-UUU	+	77128	79654	37	2455	35
	rpl2	-	81617	83098	388	663	431
	ndhB	-	87539	89781	777	710	756
	trnI-GAU	+	95213	96226	37	942	35
	trnA-UGC	+	96292	97174	38	810	35
	ndhA	+	104555	106660	541	1026	539
	trnA-UGC	-	121980	122862	38	810	35
	trnI-GAU	-	122928	123941	37	942	35
	ndhB	+	129373	131615	777	710	756
	rpl2	+	136056	137537	388	663	431
