# Supplementary material for: Chloroplast genomic diversity in eleven Pennisetum species
Source: Front Genet. 2026 Jan 12;16:1594209. doi: 10.3389/fgene.2025.1594209 (PMC12832119; doi:10.3389/fgene.2025.1594209)
Supplement: Supplementary file 3 [file Table3.xlsx]

## Sheet: Codon_usage
Table S3. Codon Usage analysis for eleven species
P. longissimum					P. purpureum					P. massaicum					P. clandestinum					Eragrostis nutans					P. villosum					P. setaceum					P. orientale					P. polystachion					P. clandestinum
Amino acid	Codon	No	RSCU	The codon frequency per amino acid(%)	Amino acid	Codon	No	RSCU	The codon frequency per amino acid(%)	Amino acid	Codon	No	RSCU	The codon frequency per amino acid(%)	Amino acid	Codon	No	RSCU	The codon frequency per amino acid(%)	Amino acid	Codon	No	RSCU	The codon frequency per amino acid(%)	Amino acid	Codon	No	RSCU	The codon frequency per amino acid(%)	Amino acid	Codon	No	RSCU	The codon frequency per amino acid(%)	Amino acid	Codon	No	RSCU	The codon frequency per amino acid(%)	Amino acid	Codon	No	RSCU	The codon frequency per amino acid(%)	Amino acid	Codon	No	RSCU	The codon frequency per amino acid(%)
Ala	GCA	652	1.18	29.53	Ala	GCA	650	1.18	29.56	Ala	GCA	656	1.18	29.39	Ala	GCA	631	1.19	29.77	Ala	GCA	687	1.22	30.42	Ala	GCA	672	1.2	29.89	Ala	GCA	648	1.18	29.48	Ala	GCA	654	1.16	28.97	Ala	GCA	660	1.17	29.19	Ala	GCA	631	1.19	29.77
Ala	GCC	333	0.6	15.08	Ala	GCC	321	0.58	14.6	Ala	GCC	341	0.61	15.28	Ala	GCC	322	0.61	15.19	Ala	GCC	327	0.58	14.48	Ala	GCC	343	0.61	15.26	Ala	GCC	337	0.61	15.33	Ala	GCC	349	0.62	15.46	Ala	GCC	338	0.6	14.95	Ala	GCC	322	0.61	15.19
Ala	GCG	252	0.46	11.41	Ala	GCG	239	0.43	10.87	Ala	GCG	268	0.48	12.01	Ala	GCG	242	0.46	11.42	Ala	GCG	252	0.45	11.16	Ala	GCG	264	0.47	11.74	Ala	GCG	248	0.45	11.28	Ala	GCG	274	0.49	12.13	Ala	GCG	258	0.46	11.41	Ala	GCG	242	0.46	11.41
Ala	GCU	971	1.76	43.97	Ala	GCU	989	1.8	44.98	Ala	GCU	967	1.73	43.32	Ala	GCU	925	1.75	43.63	Ala	GCU	992	1.76	43.93	Ala	GCU	969	1.72	43.11	Ala	GCU	965	1.76	43.9	Ala	GCU	981	1.74	43.45	Ala	GCU	1005	1.78	44.45	Ala	GCU	925	1.75	43.63
Cys	UGC	123	0.6	30.01	Cys	UGC	107	0.58	28.75	Cys	UGC	139	0.66	32.78	Cys	UGC	137	0.64	32.23	Cys	UGC	135	0.61	30.34	Cys	UGC	139	0.65	32.7	Cys	UGC	125	0.61	30.71	Cys	UGC	143	0.65	32.51	Cys	UGC	120	0.59	29.72	Cys	UGC	137	0.65	32.24
Cys	UGU	287	1.4	70.03	Cys	UGU	265	1.43	71.21	Cys	UGU	285	1.34	67.21	Cys	UGU	288	1.36	67.76	Cys	UGU	310	1.39	69.66	Cys	UGU	286	1.35	67.28	Cys	UGU	282	1.39	69.29	Cys	UGU	297	1.35	67.52	Cys	UGU	284	1.41	70.33	Cys	UGU	288	1.36	67.76
Asp	GAC	280	0.45	22.31	Asp	GAC	279	0.44	22.25	Asp	GAC	308	0.46	23.11	Asp	GAC	261	0.43	21.59	Asp	GAC	306	0.45	22.55	Asp	GAC	308	0.46	23.13	Asp	GAC	279	0.45	22.27	Asp	GAC	308	0.46	22.81	Asp	GAC	296	0.45	22.38	Asp	GAC	261	0.43	21.59
Asp	GAU	975	1.55	77.69	Asp	GAU	975	1.56	77.75	Asp	GAU	1025	1.54	76.9	Asp	GAU	948	1.57	78.4	Asp	GAU	1051	1.55	77.46	Asp	GAU	1024	1.54	76.89	Asp	GAU	974	1.55	77.74	Asp	GAU	1042	1.54	77.19	Asp	GAU	1027	1.55	77.63	Asp	GAU	948	1.57	78.42
Glu	GAA	1415	1.51	75.39	Glu	GAA	1402	1.52	76.07	Glu	GAA	1449	1.5	74.88	Glu	GAA	1329	1.51	75.47	Glu	GAA	1492	1.5	75.2	Glu	GAA	1461	1.5	74.88	Glu	GAA	1416	1.51	75.63	Glu	GAA	1513	1.5	75.01	Glu	GAA	1447	1.51	75.72	Glu	GAA	1331	1.51	75.49
Glu	GAG	462	0.49	24.62	Glu	GAG	441	0.48	23.93	Glu	GAG	486	0.5	25.12	Glu	GAG	432	0.49	24.53	Glu	GAG	492	0.5	24.8	Glu	GAG	490	0.5	25.12	Glu	GAG	456	0.49	24.36	Glu	GAG	504	0.5	24.99	Glu	GAG	464	0.49	24.28	Glu	GAG	432	0.49	24.5
Phe	UUC	764	0.72	36.12	Phe	UUC	705	0.7	35.15	Phe	UUC	735	0.7	35.1	Phe	UUC	742	0.72	35.88	Phe	UUC	773	0.7	35.14	Phe	UUC	736	0.7	35.03	Phe	UUC	756	0.73	36.33	Phe	UUC	776	0.71	35.71	Phe	UUC	721	0.69	34.63	Phe	UUC	742	0.72	35.84
Phe	UUU	1351	1.28	63.87	Phe	UUU	1301	1.3	64.86	Phe	UUU	1359	1.3	64.91	Phe	UUU	1326	1.28	64.12	Phe	UUU	1427	1.3	64.86	Phe	UUU	1365	1.3	64.97	Phe	UUU	1325	1.27	63.67	Phe	UUU	1397	1.29	64.29	Phe	UUU	1361	1.31	65.37	Phe	UUU	1328	1.28	64.15
Gly	GGA	1019	1.54	38.59	Gly	GGA	1032	1.6	39.95	Gly	GGA	1035	1.55	38.68	Gly	GGA	981	1.56	38.93	Gly	GGA	1049	1.57	39.22	Gly	GGA	1051	1.56	39.01	Gly	GGA	1022	1.56	38.9	Gly	GGA	1072	1.57	39.24	Gly	GGA	1072	1.6	40	Gly	GGA	981	1.56	38.93
Gly	GGC	284	0.43	10.75	Gly	GGC	274	0.42	10.61	Gly	GGC	278	0.42	10.39	Gly	GGC	277	0.44	10.99	Gly	GGC	266	0.4	9.94	Gly	GGC	284	0.42	10.54	Gly	GGC	286	0.44	10.89	Gly	GGC	288	0.42	10.54	Gly	GGC	280	0.42	10.45	Gly	GGC	277	0.44	10.99
Gly	GGG	493	0.75	18.67	Gly	GGG	472	0.73	18.27	Gly	GGG	496	0.74	18.54	Gly	GGG	458	0.73	18.17	Gly	GGG	515	0.77	19.25	Gly	GGG	494	0.73	18.34	Gly	GGG	480	0.73	18.27	Gly	GGG	517	0.76	18.93	Gly	GGG	498	0.74	18.58	Gly	GGG	458	0.73	18.18
Gly	GGU	845	1.28	32	Gly	GGU	805	1.25	31.17	Gly	GGU	867	1.3	32.4	Gly	GGU	804	1.28	31.91	Gly	GGU	845	1.26	31.59	Gly	GGU	865	1.28	32.11	Gly	GGU	839	1.28	31.94	Gly	GGU	855	1.25	31.3	Gly	GGU	830	1.24	30.97	Gly	GGU	804	1.28	31.91
His	CAC	223	0.53	26.51	His	CAC	219	0.55	27.61	His	CAC	233	0.54	26.78	His	CAC	230	0.56	28.05	His	CAC	244	0.54	26.85	His	CAC	237	0.54	27.02	His	CAC	225	0.54	26.82	His	CAC	241	0.54	26.81	His	CAC	232	0.55	27.39	His	CAC	228	0.56	27.87
His	CAU	618	1.47	73.47	His	CAU	574	1.45	72.37	His	CAU	637	1.46	73.21	His	CAU	590	1.44	71.94	His	CAU	665	1.46	73.17	His	CAU	640	1.46	72.96	His	CAU	614	1.46	73.18	His	CAU	658	1.46	73.19	His	CAU	615	1.45	72.61	His	CAU	590	1.44	72.11
Ile	AUA	904	0.94	31.26	Ile	AUA	900	0.94	31.48	Ile	AUA	914	0.93	31.13	Ile	AUA	883	0.94	31.25	Ile	AUA	948	0.94	31.38	Ile	AUA	910	0.92	30.81	Ile	AUA	908	0.94	31.49	Ile	AUA	944	0.94	31.35	Ile	AUA	938	0.94	31.46	Ile	AUA	883	0.94	31.24
Ile	AUC	528	0.55	18.26	Ile	AUC	540	0.57	18.89	Ile	AUC	544	0.56	18.53	Ile	AUC	558	0.59	19.75	Ile	AUC	540	0.54	17.87	Ile	AUC	546	0.55	18.49	Ile	AUC	541	0.56	18.76	Ile	AUC	567	0.56	18.83	Ile	AUC	552	0.56	18.51	Ile	AUC	558	0.59	19.74
Ile	AUU	1460	1.51	50.49	Ile	AUU	1419	1.49	49.63	Ile	AUU	1478	1.51	50.34	Ile	AUU	1385	1.47	49.01	Ile	AUU	1533	1.52	50.75	Ile	AUU	1497	1.52	50.69	Ile	AUU	1434	1.49	49.74	Ile	AUU	1500	1.49	49.82	Ile	AUU	1492	1.5	50.04	Ile	AUU	1385	1.47	49.01
Lys	AAA	1384	1.41	70.61	Lys	AAA	1314	1.42	71.07	Lys	AAA	1389	1.44	71.86	Lys	AAA	1342	1.4	70.07	Lys	AAA	1425	1.42	70.82	Lys	AAA	1385	1.42	71.16	Lys	AAA	1364	1.41	70.31	Lys	AAA	1409	1.4	70.07	Lys	AAA	1366	1.43	71.29	Lys	AAA	1342	1.4	70.08
Lys	AAG	576	0.59	29.39	Lys	AAG	535	0.58	28.94	Lys	AAG	544	0.56	28.14	Lys	AAG	573	0.6	29.92	Lys	AAG	587	0.58	29.17	Lys	AAG	561	0.58	28.83	Lys	AAG	576	0.59	29.69	Lys	AAG	602	0.6	29.94	Lys	AAG	550	0.57	28.7	Lys	AAG	573	0.6	29.92
Leu	CUA	549	0.84	14.06	Leu	CUA	531	0.84	14.07	Leu	CUA	547	0.84	14.07	Leu	CUA	507	0.82	13.63	Leu	CUA	572	0.87	14.42	Leu	CUA	549	0.84	14.06	Leu	CUA	547	0.84	14.04	Leu	CUA	565	0.84	14.07	Leu	CUA	555	0.85	14.17	Leu	CUA	507	0.82	13.61
Leu	CUC	255	0.39	6.53	Leu	CUC	255	0.41	6.75	Leu	CUC	251	0.39	6.46	Leu	CUC	245	0.39	6.58	Leu	CUC	238	0.36	6	Leu	CUC	247	0.38	6.33	Leu	CUC	254	0.39	6.52	Leu	CUC	247	0.37	6.15	Leu	CUC	259	0.4	6.61	Leu	CUC	245	0.39	6.58
Leu	CUG	219	0.34	5.61	Leu	CUG	212	0.34	5.62	Leu	CUG	217	0.33	5.58	Leu	CUG	219	0.35	5.89	Leu	CUG	211	0.32	5.32	Leu	CUG	224	0.34	5.74	Leu	CUG	216	0.33	5.54	Leu	CUG	231	0.35	5.75	Leu	CUG	224	0.34	5.72	Leu	CUG	219	0.35	5.88
Leu	CUU	875	1.34	22.4	Leu	CUU	828	1.32	21.93	Leu	CUU	846	1.31	21.76	Leu	CUU	824	1.33	22.15	Leu	CUU	896	1.36	22.59	Leu	CUU	849	1.3	21.75	Leu	CUU	871	1.34	22.35	Leu	CUU	913	1.36	22.74	Leu	CUU	855	1.31	21.83	Leu	CUU	826	1.33	22.18
Leu	UUA	1247	1.92	31.92	Leu	UUA	1241	1.97	32.87	Leu	UUA	1267	1.96	32.59	Leu	UUA	1205	1.94	32.38	Leu	UUA	1290	1.95	32.52	Leu	UUA	1267	1.95	32.46	Leu	UUA	1247	1.92	32	Leu	UUA	1287	1.92	32.05	Leu	UUA	1283	1.97	32.76	Leu	UUA	1205	1.94	32.35
Leu	UUG	761	1.17	19.48	Leu	UUG	708	1.13	18.76	Leu	UUG	760	1.17	19.55	Leu	UUG	721	1.16	19.38	Leu	UUG	760	1.15	19.16	Leu	UUG	768	1.18	19.67	Leu	UUG	762	1.17	19.55	Leu	UUG	772	1.15	19.23	Leu	UUG	740	1.13	18.9	Leu	UUG	723	1.16	19.41
Met	AUG	821	1	99.98	Met	AUG	819	1	100.02	Met	AUG	836	1	100	Met	AUG	811	1	100.01	Met	AUG	868	1	99.99	Met	AUG	842	1	99.99	Met	AUG	814	1	100	Met	AUG	867	1	100.02	Met	AUG	851	1	100	Met	AUG	811	1	99.99
Asn	AAC	397	0.55	27.36	Asn	AAC	379	0.55	27.35	Asn	AAC	391	0.54	26.93	Asn	AAC	385	0.56	27.82	Asn	AAC	398	0.53	26.49	Asn	AAC	391	0.54	26.85	Asn	AAC	386	0.54	26.86	Asn	AAC	399	0.53	26.63	Asn	AAC	399	0.55	27.51	Asn	AAC	387	0.56	27.93
Asn	AAU	1054	1.45	72.64	Asn	AAU	1007	1.45	72.65	Asn	AAU	1061	1.46	73.08	Asn	AAU	999	1.44	72.19	Asn	AAU	1104	1.47	73.49	Asn	AAU	1065	1.46	73.14	Asn	AAU	1051	1.46	73.15	Asn	AAU	1099	1.47	73.36	Asn	AAU	1051	1.45	72.48	Asn	AAU	999	1.44	72.09
Pro	CCA	416	1.06	26.46	Pro	CCA	419	1.1	27.58	Pro	CCA	422	1.07	26.84	Pro	CCA	432	1.12	27.91	Pro	CCA	428	1.07	26.75	Pro	CCA	423	1.07	26.72	Pro	CCA	417	1.06	26.61	Pro	CCA	448	1.1	27.55	Pro	CCA	431	1.1	27.38	Pro	CCA	436	1.12	28.09
Pro	CCC	365	0.93	23.22	Pro	CCC	345	0.91	22.71	Pro	CCC	363	0.92	23.09	Pro	CCC	353	0.91	22.8	Pro	CCC	376	0.94	23.5	Pro	CCC	375	0.95	23.69	Pro	CCC	369	0.94	23.55	Pro	CCC	381	0.94	23.43	Pro	CCC	359	0.91	22.81	Pro	CCC	353	0.91	22.75
Pro	CCG	177	0.45	11.26	Pro	CCG	158	0.42	10.4	Pro	CCG	169	0.43	10.75	Pro	CCG	167	0.43	10.79	Pro	CCG	185	0.46	11.56	Pro	CCG	169	0.43	10.68	Pro	CCG	173	0.44	11.04	Pro	CCG	183	0.45	11.25	Pro	CCG	167	0.42	10.61	Pro	CCG	167	0.43	10.76
Pro	CCU	614	1.56	39.06	Pro	CCU	597	1.57	39.3	Pro	CCU	618	1.57	39.31	Pro	CCU	596	1.54	38.5	Pro	CCU	611	1.53	38.19	Pro	CCU	616	1.56	38.92	Pro	CCU	608	1.55	38.8	Pro	CCU	614	1.51	37.76	Pro	CCU	617	1.57	39.2	Pro	CCU	596	1.54	38.4
Gln	CAA	918	1.49	74.46	Gln	CAA	894	1.51	75.26	Gln	CAA	975	1.52	75.94	Gln	CAA	882	1.48	73.98	Gln	CAA	996	1.54	76.98	Gln	CAA	980	1.53	76.45	Gln	CAA	917	1.5	74.79	Gln	CAA	987	1.5	74.99	Gln	CAA	965	1.52	75.86	Gln	CAA	882	1.48	74
Gln	CAG	315	0.51	25.55	Gln	CAG	294	0.5	24.75	Gln	CAG	309	0.48	24.07	Gln	CAG	310	0.52	26	Gln	CAG	298	0.46	23.03	Gln	CAG	302	0.47	23.56	Gln	CAG	309	0.5	25.2	Gln	CAG	329	0.5	25	Gln	CAG	307	0.48	24.13	Gln	CAG	310	0.52	26.01
Arg	AGA	673	1.76	29.31	Arg	AGA	602	1.7	28.42	Arg	AGA	659	1.74	28.95	Arg	AGA	625	1.74	28.95	Arg	AGA	668	1.74	28.94	Arg	AGA	654	1.72	28.63	Arg	AGA	675	1.77	29.41	Arg	AGA	669	1.71	28.55	Arg	AGA	636	1.72	28.6	Arg	AGA	627	1.74	29.01
Arg	AGG	237	0.62	10.32	Arg	AGG	209	0.59	9.87	Arg	AGG	231	0.61	10.15	Arg	AGG	231	0.64	10.7	Arg	AGG	246	0.64	10.66	Arg	AGG	234	0.61	10.24	Arg	AGG	236	0.62	10.28	Arg	AGG	245	0.63	10.46	Arg	AGG	218	0.59	9.8	Arg	AGG	231	0.64	10.69
Arg	CGA	467	1.22	20.34	Arg	CGA	453	1.28	21.39	Arg	CGA	478	1.26	21	Arg	CGA	430	1.2	19.91	Arg	CGA	480	1.25	20.8	Arg	CGA	481	1.26	21.06	Arg	CGA	467	1.22	20.35	Arg	CGA	498	1.28	21.25	Arg	CGA	480	1.29	21.58	Arg	CGA	430	1.19	19.9
Arg	CGC	217	0.57	9.45	Arg	CGC	194	0.55	9.16	Arg	CGC	207	0.55	9.09	Arg	CGC	200	0.56	9.26	Arg	CGC	195	0.51	8.45	Arg	CGC	209	0.55	9.15	Arg	CGC	219	0.57	9.54	Arg	CGC	213	0.55	9.09	Arg	CGC	199	0.54	8.95	Arg	CGC	200	0.56	9.25
Arg	CGG	173	0.45	7.54	Arg	CGG	159	0.45	7.51	Arg	CGG	169	0.45	7.42	Arg	CGG	171	0.48	7.92	Arg	CGG	187	0.49	8.1	Arg	CGG	167	0.44	7.31	Arg	CGG	173	0.45	7.54	Arg	CGG	185	0.47	7.9	Arg	CGG	169	0.46	7.6	Arg	CGG	171	0.47	7.91
Arg	CGU	529	1.38	23.04	Arg	CGU	501	1.42	23.66	Arg	CGU	532	1.4	23.37	Arg	CGU	502	1.4	23.25	Arg	CGU	532	1.38	23.05	Arg	CGU	539	1.42	23.6	Arg	CGU	525	1.37	22.87	Arg	CGU	533	1.36	22.75	Arg	CGU	522	1.41	23.47	Arg	CGU	502	1.39	23.23
Ser	AGC	202	0.45	7.49	Ser	AGC	198	0.47	7.85	Ser	AGC	202	0.46	7.6	Ser	AGC	209	0.49	8.17	Ser	AGC	236	0.51	8.47	Ser	AGC	212	0.48	7.94	Ser	AGC	206	0.46	7.65	Ser	AGC	231	0.49	8.22	Ser	AGC	218	0.49	8.15	Ser	AGC	209	0.49	8.16
Ser	AGU	572	1.27	21.21	Ser	AGU	535	1.27	21.2	Ser	AGU	560	1.26	21.07	Ser	AGU	535	1.25	20.91	Ser	AGU	577	1.24	20.71	Ser	AGU	560	1.26	20.98	Ser	AGU	564	1.26	20.93	Ser	AGU	583	1.24	20.74	Ser	AGU	565	1.27	21.13	Ser	AGU	535	1.25	20.88
Ser	UCA	411	0.91	15.24	Ser	UCA	422	1	16.73	Ser	UCA	413	0.93	15.54	Ser	UCA	380	0.89	14.86	Ser	UCA	442	0.95	15.86	Ser	UCA	399	0.9	14.95	Ser	UCA	405	0.9	15.03	Ser	UCA	419	0.89	14.91	Ser	UCA	441	0.99	16.49	Ser	UCA	380	0.89	14.83
Ser	UCC	508	1.13	18.84	Ser	UCC	490	1.17	19.42	Ser	UCC	500	1.13	18.82	Ser	UCC	490	1.15	19.16	Ser	UCC	514	1.11	18.45	Ser	UCC	496	1.12	18.58	Ser	UCC	524	1.17	19.45	Ser	UCC	540	1.15	19.21	Ser	UCC	525	1.18	19.63	Ser	UCC	492	1.15	19.2
Ser	UCG	266	0.59	9.86	Ser	UCG	237	0.56	9.39	Ser	UCG	256	0.58	9.63	Ser	UCG	260	0.61	10.16	Ser	UCG	274	0.59	9.83	Ser	UCG	258	0.58	9.67	Ser	UCG	266	0.59	9.87	Ser	UCG	286	0.61	10.17	Ser	UCG	250	0.56	9.35	Ser	UCG	260	0.61	10.15
Ser	UCU	738	1.64	27.36	Ser	UCU	641	1.52	25.41	Ser	UCU	726	1.64	27.32	Ser	UCU	684	1.6	26.74	Ser	UCU	743	1.6	26.67	Ser	UCU	744	1.67	27.88	Ser	UCU	729	1.62	27.06	Ser	UCU	752	1.61	26.75	Ser	UCU	675	1.51	25.24	Ser	UCU	686	1.61	26.78
Thr	ACA	507	1.08	26.9	Thr	ACA	497	1.07	26.72	Thr	ACA	537	1.12	28.1	Thr	ACA	489	1.08	26.91	Thr	ACA	551	1.12	27.98	Thr	ACA	537	1.11	27.78	Thr	ACA	497	1.05	26.24	Thr	ACA	549	1.1	27.59	Thr	ACA	525	1.08	26.95	Thr	ACA	489	1.08	26.88
Thr	ACC	367	0.78	19.47	Thr	ACC	361	0.78	19.41	Thr	ACC	355	0.74	18.58	Thr	ACC	342	0.75	18.82	Thr	ACC	353	0.72	17.93	Thr	ACC	359	0.74	18.57	Thr	ACC	369	0.78	19.48	Thr	ACC	375	0.75	18.84	Thr	ACC	372	0.76	19.1	Thr	ACC	342	0.75	18.8
Thr	ACG	226	0.48	11.99	Thr	ACG	218	0.47	11.72	Thr	ACG	218	0.46	11.41	Thr	ACG	223	0.49	12.27	Thr	ACG	226	0.46	11.48	Thr	ACG	224	0.46	11.59	Thr	ACG	232	0.49	12.25	Thr	ACG	233	0.47	11.71	Thr	ACG	226	0.46	11.6	Thr	ACG	225	0.49	12.37
Thr	ACU	785	1.67	41.65	Thr	ACU	784	1.69	42.15	Thr	ACU	801	1.68	41.92	Thr	ACU	763	1.68	41.99	Thr	ACU	839	1.7	42.61	Thr	ACU	813	1.68	42.06	Thr	ACU	796	1.68	42.03	Thr	ACU	833	1.67	41.86	Thr	ACU	825	1.69	42.35	Thr	ACU	763	1.68	41.95
Val	GUA	748	1.44	36.05	Val	GUA	748	1.45	36.34	Val	GUA	780	1.47	36.65	Val	GUA	723	1.43	35.74	Val	GUA	799	1.5	37.44	Val	GUA	788	1.46	36.53	Val	GUA	746	1.44	35.93	Val	GUA	788	1.46	36.57	Val	GUA	788	1.47	36.77	Val	GUA	725	1.43	35.8
Val	GUC	248	0.48	11.95	Val	GUC	223	0.43	10.83	Val	GUC	250	0.47	11.75	Val	GUC	240	0.47	11.86	Val	GUC	234	0.44	10.97	Val	GUC	262	0.49	12.15	Val	GUC	248	0.48	11.95	Val	GUC	253	0.47	11.74	Val	GUC	244	0.46	11.39	Val	GUC	240	0.47	11.85
Val	GUG	291	0.56	14.02	Val	GUG	276	0.54	13.41	Val	GUG	289	0.54	13.58	Val	GUG	281	0.56	13.89	Val	GUG	286	0.54	13.4	Val	GUG	297	0.55	13.77	Val	GUG	287	0.55	13.82	Val	GUG	299	0.56	13.88	Val	GUG	284	0.53	13.25	Val	GUG	281	0.56	13.88
Val	GUU	788	1.52	37.97	Val	GUU	811	1.58	39.41	Val	GUU	809	1.52	38.02	Val	GUU	779	1.54	38.51	Val	GUU	815	1.53	38.19	Val	GUU	810	1.5	37.55	Val	GUU	795	1.53	38.29	Val	GUU	815	1.51	37.82	Val	GUU	827	1.54	38.59	Val	GUU	779	1.54	38.47
Trp	UGG	667	1	99.99	Trp	UGG	666	1	99.99	Trp	UGG	667	1	100.01	Trp	UGG	690	1	99.97	Trp	UGG	691	1	99.99	Trp	UGG	672	1	99.99	Trp	UGG	668	1	100.03	Trp	UGG	706	1	99.98	Trp	UGG	682	1	100.02	Trp	UGG	690	1	100.01
Tyr	UAC	280	0.42	21.23	Tyr	UAC	259	0.41	20.31	Tyr	UAC	274	0.41	20.43	Tyr	UAC	292	0.46	22.76	Tyr	UAC	297	0.42	21.2	Tyr	UAC	278	0.41	20.58	Tyr	UAC	275	0.42	21.22	Tyr	UAC	300	0.42	21.23	Tyr	UAC	274	0.41	20.39	Tyr	UAC	290	0.45	22.6
Tyr	UAU	1039	1.58	78.76	Tyr	UAU	1016	1.59	79.68	Tyr	UAU	1067	1.59	79.57	Tyr	UAU	991	1.54	77.25	Tyr	UAU	1104	1.58	78.8	Tyr	UAU	1073	1.59	79.42	Tyr	UAU	1021	1.58	78.77	Tyr	UAU	1113	1.58	78.77	Tyr	UAU	1070	1.59	79.62	Tyr	UAU	993	1.55	77.39
Stop*	UAA	131	1.27	42.26	Stop*	UAA	112	1.29	43.1	Stop*	UAA	133	1.32	44.03	Stop*	UAA	176	1.16	38.85	Stop*	UAA	153	1.27	42.27	Stop*	UAA	133	1.31	43.61	Stop*	UAA	131	1.26	42.14	Stop*	UAA	141	1.19	39.83	Stop*	UAA	125	1.28	42.65	Stop*	UAA	176	1.16	38.68
Stop*	UAG	83	0.8	26.77	Stop*	UAG	84	0.97	32.33	Stop*	UAG	85	0.84	28.14	Stop*	UAG	147	0.97	32.46	Stop*	UAG	113	0.94	31.22	Stop*	UAG	86	0.85	28.21	Stop*	UAG	84	0.81	27.02	Stop*	UAG	112	0.95	31.64	Stop*	UAG	94	0.96	32.07	Stop*	UAG	147	0.97	32.31
Stop*	UGA	96	0.93	30.96	Stop*	UGA	64	0.74	24.63	Stop*	UGA	84	0.83	27.81	Stop*	UGA	130	0.86	28.7	Stop*	UGA	96	0.79	26.53	Stop*	UGA	86	0.85	28.21	Stop*	UGA	96	0.93	30.88	Stop*	UGA	101	0.85	28.53	Stop*	UGA	74	0.76	25.24	Stop*	UGA	132	0.87	29.01
[truncated: 5 more columns]
