# Supplementary material for: Chloroplast genomic diversity in eleven Pennisetum species
Source: Front Genet. 2026 Jan 12;16:1594209. doi: 10.3389/fgene.2025.1594209 (PMC12832119; doi:10.3389/fgene.2025.1594209)
Supplement: Supplementary file 12 [file Table4.xlsx]

## Sheet: Sheet1
Table S14. SSR analysis for 11 chloroplast genomes
	P. longissimum						P. purpureum						P. massaicum
Repeats	A	C	G	T		Repeats	A	C	G	T		Repeats	A	G	T	AAATAA	ATAAGG
5	-	-	-	-		5	-	-	-	-		5	-	-	-
6	-	-	-	-		6	-	-	-	-		6	-	-	-
7	-	-	-	-		7	-	-	-	-		7	-	-	-		1
8	-	-	-	-		8	-	-	-	-		8	-	-	-
9	-	-	-	-		9	-	-	-	-		9	-	-	-	1
10	10	1	1	6		10	8	1	2	7		10	7	1	5
11	1					11	4	1		2		11	5		5
12	1			2		12				4		12	2		2
13				3		13		1		1		13	1
14	1			1		14						14			1
15	1			1		15				1		15	1		3
16	1											16	1
						20				1		total	17	1	16	1	1
total	15	1	1	13		total	12	3	2	16
	P. clandestinum						Eragrostis nutans							P. villosum
Repeats	A	C	G	T		Repeats	A	C	G	T	TA		Repeats	A	G	T
5	-	-	-	-		5	-	-	-	-	-		5	-	-	-
6	-	-	-	-		6	-	-	-	-	1		6	-	-	-
7	-	-	-	-		7	-	-	-	-			7	-	-	-
8	-	-	-	-		8	-	-	-	-	1		8	-	-	-
9	-	-	-	-		9	-	-	-	-			9	-	-	-
10	6	1	1	5		10	12	1	2	6			10	4	1	9
11	8	1	1	4		11	4			3			11	3		4
12	2			4		12	3			7			12	2		2
13	3			1		13	2						13	1
14						14	1			1			14	1
15				1		15	1			1			15	2
16	1			2		16				1
total	20	2	2	17		total	23	1	2	19	2		total	13	1	15
	P. setaceum						P. orientale						P. polystachion
Repeats	A	C	G	T		Repeats	A	C	G	T		Repeats	A	C	G	T
5	-	-	-	-		5	-	-	-	-		5	-	-	-	-
6	-	-	-	-		6	-	-	-	-		6	-	-	-	-
7	-	-	-	-		7	-	-	-	-		7	-	-	-	-
8	-	-	-	-		8	-	-	-	-		8	-	-	-	-
9	-	-	-	-		9	-	-	-	-		9	-	-	-	-
10	7	1	1	8		10	2	2	3	5		10	7	2	3	11
11	1			3		11	5			5		11	1			2
12	3			1		12	5			5		12	3			2
13						13	1					13	1
14	1					14						14	1			1
15	1					15	1					15	1
20	1					16	1			1		total	14	2	3	16
21	1					17				1
total	15	1	1	12		total	15	2	3	17
	P. clandestinum						P. glaucum
Repeats	A	C	G	T		Repeats	A	C	G	T
5	-	-	-	-		5	-	-	-	-
6	-	-	-	-		6	-	-	-	-
7	-	-	-	-		7	-	-	-	-
8	-	-	-	-		8	-	-	-	-
9	-	-	-	-		9	-	-	-	-
10	6	1	1	5		10	10	2	3	8
11	6	1	1	6		11	2			1
12	5			1		12	3			2
13				4		13	1
14						14	2
15	1					15	1
16	2			1		total	19	2	3	11
total	20	2	2	17
