# Supplementary material for: Chloroplast genomic diversity in eleven Pennisetum species
Source: Front Genet. 2026 Jan 12;16:1594209. doi: 10.3389/fgene.2025.1594209 (PMC12832119; doi:10.3389/fgene.2025.1594209)
Supplement: Supplementary file 13 [file Table1.xlsx]

## Sheet: Table S1
Table S1. Identification and characterization of genes in 11 chloroplast genomes of Pennisetum species
Samples	Category of genes	Group of genes	Name of genes
Pennisetum longissimum	Genes for photosynthesis	Subunits of ATP synthase	atpA, atpB, atpE, atpF, atpH, atpI
	Genes for photosynthesis	Subunits of photosystem II	psbA, psbB, psbC, psbD, psbE, psbF, psbI, psbJ, psbK, psbL, psbM, psbT, psbZ, ycf3
	Genes for photosynthesis	Subunits of NADH-dehydrogenase	ndhA, ndhB, ndhB, ndhC, ndhD, ndhE, ndhF, ndhG, ndhH, ndhI, ndhJ, ndhK
	Genes for photosynthesis	Subunits of cytochrome b/f complex	petA, petB, petD, petG, petL, petN
	Genes for photosynthesis	Subunits of photosystem I	psaA, psaB, psaC, psaI, psaJ
	Genes for photosynthesis	Subunit of rubisco	rbcL
	Self replication	Large subunit of ribosome	rpl14, rpl16, rpl2, rpl2, rpl20, rpl22, rpl23, rpl23, rpl32, rpl33, rpl36
	Self replication	DNA dependent RNA polymerase	rpoA, rpoB, rpoC1, rpoC2
	Self replication	Small subunit of ribosome	rps11, rps12, rps12, rps14, rps15, rps15, rps16, rps18, rps19, rps19, rps2, rps3, rps3, rps4, rps7, rps7, rps8
	Other genes	c-type cytochrom synthesis gene	ccsA
	Other genes	Envelop membrane protein	cemA
	Other genes	Translational initiation factor	infA
	Other genes	Maturase	matK
	Unkown	Conserved open reading frames	ycf15, ycf15, ycf2, ycf2, ycf4
Pennisetum purpureum Schumach_	Genes for photosynthesis	Subunits of ATP synthase	atpA, atpB, atpE, atpF, atpH, atpI
	Genes for photosynthesis	Subunits of photosystem II	psbA, psbB, psbC, psbD, psbE, psbF, psbI, psbJ, psbK, psbL, psbM, psbN, psbT, psbZ, ycf3
	Genes for photosynthesis	Subunits of NADH-dehydrogenase	ndhA, ndhB, ndhB, ndhC, ndhD, ndhE, ndhF, ndhG, ndhH, ndhI, ndhJ, ndhK
	Genes for photosynthesis	Subunits of cytochrome b/f complex	petA, petB, petG, petL, petN
	Genes for photosynthesis	Subunits of photosystem I	psaA, psaB, psaC, psaI, psaJ
	Genes for photosynthesis	Subunit of rubisco	rbcL
	Self replication	Large subunit of ribosome	rpl14, rpl16, rpl2, rpl2, rpl20, rpl22, rpl23, rpl23, rpl32, rpl33, rpl36
	Self replication	DNA dependent RNA polymerase	rpoA, rpoB, rpoC1, rpoC2
	Self replication	Small subunit of ribosome	rps11, rps12, rps12, rps14, rps15, rps15, rps16, rps18, rps19, rps19, rps2, rps3, rps3, rps4, rps7, rps7, rps8
	Other genes	c-type cytochrom synthesis gene	ccsA
	Other genes	Envelop membrane protein	cemA
	Other genes	Protease	clpP
	Other genes	Translational initiation factor	infA
	Other genes	Maturase	matK
	Unkown	Conserved open reading frames	ycf4
Pennisetum massaicum Stapf	Genes for photosynthesis	Subunits of ATP synthase	atpA, atpB, atpE, atpF, atpH, atpI
	Genes for photosynthesis	Subunits of photosystem II	psbA, psbB, psbC, psbD, psbE, psbF, psbI, psbJ, psbK, psbL, psbM, psbN, psbT, psbZ, ycf3
	Genes for photosynthesis	Subunits of NADH-dehydrogenase	ndhA, ndhB, ndhB, ndhC, ndhD, ndhE, ndhF, ndhG, ndhH, ndhI, ndhJ, ndhK
	Genes for photosynthesis	Subunits of cytochrome b/f complex	petA, petB, petD, petG, petL, petN
	Genes for photosynthesis	Subunits of photosystem I	psaA, psaB, psaC, psaI, psaJ
	Genes for photosynthesis	Subunit of rubisco	rbcL
	Self replication	Large subunit of ribosome	rpl14, rpl16, rpl2, rpl2, rpl20, rpl22, rpl23, rpl23, rpl32, rpl33, rpl36
	Self replication	DNA dependent RNA polymerase	rpoA, rpoB, rpoC1, rpoC2
	Self replication	Small subunit of ribosome	rps11, rps12, rps12, rps14, rps15, rps15, rps16, rps18, rps19, rps19, rps2, rps3, rps3, rps4, rps7, rps7, rps8
	Other genes	c-type cytochrom synthesis gene	ccsA
	Other genes	Envelop membrane protein	cemA
	Other genes	Protease	clpP
	Other genes	Translational initiation factor	infA
	Other genes	Maturase	matK
	Unkown	Conserved open reading frames	ycf4
Pennisetum clandestinum	Genes for photosynthesis	Subunits of ATP synthase	atpA, atpB, atpE, atpF, atpH, atpI
	Genes for photosynthesis	Subunits of photosystem II	psbA, psbB, psbC, psbD, psbE, psbF, psbI, psbJ, psbK, psbL, psbM, psbN, psbT, psbZ, ycf3
	Genes for photosynthesis	Subunits of NADH-dehydrogenase	ndhA, ndhB, ndhB, ndhC, ndhD, ndhE, ndhF, ndhG, ndhH, ndhI, ndhJ, ndhK
	Genes for photosynthesis	Subunits of cytochrome b/f complex	petA, petB, petD, petG, petL, petN
	Genes for photosynthesis	Subunits of photosystem I	psaA, psaB, psaC, psaI, psaJ
	Genes for photosynthesis	Subunit of rubisco	rbcL
	Self replication	Large subunit of ribosome	rpl14, rpl16, rpl2, rpl2, rpl20, rpl22, rpl23, rpl23, rpl32, rpl33, rpl36
	Self replication	DNA dependent RNA polymerase	rpoA, rpoB, rpoC1, rpoC2
	Self replication	Small subunit of ribosome	rps11, rps12, rps12, rps14, rps15, rps15, rps16, rps18, rps19, rps19, rps2, rps3, rps3, rps4, rps7, rps7, rps8
	Other genes	c-type cytochrom synthesis gene	ccsA
	Other genes	Envelop membrane protein	cemA
	Other genes	Protease	clpP
	Other genes	Translational initiation factor	infA
	Other genes	Maturase	matK
	Unkown	Conserved open reading frames	ycf4
Eragrostis nutans	Genes for photosynthesis	Subunits of ATP synthase	atpA, atpB, atpE, atpF, atpH, atpI
	Genes for photosynthesis	Subunits of photosystem II	psbA, psbB, psbC, psbD, psbE, psbF, psbI, psbJ, psbK, psbL, psbM, psbN, psbT, psbZ, ycf3
	Genes for photosynthesis	Subunits of NADH-dehydrogenase	ndhA, ndhB, ndhB, ndhC, ndhD, ndhE, ndhF, ndhG, ndhH, ndhI, ndhJ, ndhK
	Genes for photosynthesis	Subunits of cytochrome b/f complex	petA, petB, petD, petG, petL, petN
	Genes for photosynthesis	Subunits of photosystem I	psaA, psaB, psaC, psaI, psaJ
	Genes for photosynthesis	Subunit of rubisco	rbcL
	Self replication	Large subunit of ribosome	rpl14, rpl16, rpl2, rpl2, rpl20, rpl22, rpl23, rpl23, rpl32, rpl33, rpl36
	Self replication	DNA dependent RNA polymerase	rpoA, rpoB, rpoC1, rpoC2, rpoC2
	Self replication	Small subunit of ribosome	rps11, rps12, rps12, rps14, rps15, rps15, rps16, rps18, rps19, rps19, rps2, rps3, rps4, rps7, rps7, rps8
	Other genes	c-type cytochrom synthesis gene	ccsA
	Other genes	Envelop membrane protein	cemA
	Other genes	Protease	clpP
	Other genes	Translational initiation factor	infA
	Other genes	Maturase	matK
	Unkown	Conserved open reading frames	ycf2, ycf2, ycf4
Pennisetum villosum	Genes for photosynthesis	Subunits of ATP synthase	atpA, atpB, atpE, atpF, atpH, atpI
	Genes for photosynthesis	Subunits of photosystem II	psbA, psbB, psbC, psbD, psbE, psbF, psbI, psbJ, psbK, psbL, psbM, psbN, psbT, psbZ, ycf3
	Genes for photosynthesis	Subunits of NADH-dehydrogenase	ndhA, ndhB, ndhB, ndhC, ndhD, ndhE, ndhF, ndhG, ndhH, ndhI, ndhJ, ndhK
	Genes for photosynthesis	Subunits of cytochrome b/f complex	petA, petB, petD, petG, petL, petN
	Genes for photosynthesis	Subunits of photosystem I	psaA, psaB, psaC, psaI, psaJ
	Genes for photosynthesis	Subunit of rubisco	rbcL
	Self replication	Large subunit of ribosome	rpl14, rpl16, rpl2, rpl2, rpl20, rpl22, rpl23, rpl23, rpl23, rpl32, rpl33, rpl36
	Self replication	DNA dependent RNA polymerase	rpoA, rpoB, rpoC1, rpoC2
	Self replication	Small subunit of ribosome	rps11, rps12, rps12, rps14, rps15, rps15, rps16, rps18, rps19, rps19, rps2, rps3, rps4, rps7, rps7, rps8
	Other genes	c-type cytochrom synthesis gene	ccsA
	Other genes	Envelop membrane protein	cemA
	Other genes	Protease	clpP
	Other genes	Translational initiation factor	infA
	Other genes	Maturase	matK
	Unkown	Conserved open reading frames	ycf4
Pennisetum setaceum	Genes for photosynthesis	Subunits of photosystem II	psbA, psbB, psbC, psbD, psbE, psbF, psbI, psbJ, psbK, psbL, psbM, psbT, psbZ, ycf3
	Genes for photosynthesis	Subunits of NADH-dehydrogenase	ndhA, ndhB, ndhB, ndhC, ndhD, ndhE, ndhF, ndhG, ndhH, ndhI, ndhJ, ndhK
	Genes for photosynthesis	Subunits of cytochrome b/f complex	petA, petB, petD, petG, petL, petN
	Genes for photosynthesis	Subunits of photosystem I	psaA, psaB, psaC, psaI, psaJ
	Genes for photosynthesis	Subunit of rubisco	rbcL
	Self replication	Large subunit of ribosome	rpl14, rpl16, rpl2, rpl2, rpl20, rpl22, rpl23, rpl23, rpl32, rpl33, rpl36
	Self replication	DNA dependent RNA polymerase	rpoA, rpoB, rpoC1, rpoC2
	Self replication	Small subunit of ribosome	rps11, rps12, rps12, rps14, rps15, rps15, rps16, rps18, rps19, rps19, rps2, rps3, rps3, rps4, rps7, rps7, rps8
	Other genes	c-type cytochrom synthesis gene	ccsA
	Other genes	Envelop membrane protein	cemA
	Other genes	Translational initiation factor	infA
	Other genes	Maturase	matK
	Unkown	Conserved open reading frames	ycf15, ycf15, ycf2, ycf2, ycf4
Pennisetum orientale	Genes for photosynthesis	Subunits of ATP synthase	atpA, atpB, atpE, atpF, atpH, atpI
	Genes for photosynthesis	Subunits of photosystem II	psbA, psbB, psbC, psbD, psbE, psbF, psbI, psbJ, psbK, psbL, psbN, psbT, psbZ, ycf3
	Genes for photosynthesis	Subunits of NADH-dehydrogenase	ndhA, ndhB, ndhB, ndhC, ndhD, ndhE, ndhF, ndhG, ndhH, ndhI, ndhJ, ndhK
	Genes for photosynthesis	Subunits of cytochrome b/f complex	petA, petB, petD, petG, petL, petN
	Genes for photosynthesis	Subunits of photosystem I	psaA, psaB, psaC, psaI, psaJ
	Genes for photosynthesis	Subunit of rubisco	rbcL
	Self replication	Large subunit of ribosome	rpl14, rpl16, rpl2, rpl2, rpl20, rpl22, rpl23, rpl23, rpl32, rpl33, rpl36
	Self replication	DNA dependent RNA polymerase	rpoA, rpoB, rpoC1, rpoC2
	Self replication	Small subunit of ribosome	rps11, rps12, rps12, rps14, rps15, rps15, rps16, rps18, rps19, rps19, rps2, rps3, rps3, rps4, rps7, rps7, rps8
	Other genes	c-type cytochrom synthesis gene	ccsA
	Other genes	Envelop membrane protein	cemA
	Other genes	Protease	clpP
	Other genes	Translational initiation factor	infA
	Other genes	Maturase	matK
	Unkown	Conserved open reading frames	ycf2, ycf2, ycf4
Pennisetum polystachion	Genes for photosynthesis	Subunits of ATP synthase	atpA, atpB, atpE, atpF, atpH, atpI
	Genes for photosynthesis	Subunits of photosystem II	psbA, psbB, psbC, psbD, psbE, psbF, psbI, psbJ, psbK, psbL, psbM, psbN, psbT, psbZ, ycf3
	Genes for photosynthesis	Subunits of NADH-dehydrogenase	ndhA, ndhB, ndhB, ndhC, ndhD, ndhE, ndhF, ndhG, ndhH, ndhI, ndhJ, ndhK
	Genes for photosynthesis	Subunits of cytochrome b/f complex	petA, petB, petD, petG, petL, petN
	Genes for photosynthesis	Subunits of photosystem I	psaA, psaB, psaC, psaI, psaJ
	Genes for photosynthesis	Subunit of rubisco	rbcL
	Self replication	Large subunit of ribosome	rpl14, rpl16, rpl2, rpl2, rpl20, rpl22, rpl23, rpl23, rpl32, rpl33, rpl36
	Self replication	DNA dependent RNA polymerase	rpoA, rpoB, rpoC1, rpoC2
	Self replication	Small subunit of ribosome	rps11, rps12, rps12, rps14, rps15, rps15, rps16, rps18, rps19, rps19, rps2, rps3, rps3, rps4, rps7, rps7, rps8
	Other genes	c-type cytochrom synthesis gene	ccsA
	Other genes	Envelop membrane protein	cemA
	Other genes	Protease	clpP
	Other genes	Translational initiation factor	infA
	Other genes	Maturase	matK
	Unkown	Conserved open reading frames	ycf4
Pennisetum clandestinum Hoohst	Genes for photosynthesis	Subunits of ATP synthase	atpA, atpB, atpE, atpF, atpH, atpI
	Genes for photosynthesis	Subunits of photosystem II	psbA, psbB, psbC, psbD, psbE, psbF, psbI, psbJ, psbK, psbL, psbM, psbN, psbT, psbZ, ycf3
	Genes for photosynthesis	Subunits of NADH-dehydrogenase	ndhA, ndhB, ndhB, ndhC, ndhD, ndhE, ndhF, ndhG, ndhH, ndhI, ndhJ, ndhK
	Genes for photosynthesis	Subunits of cytochrome b/f complex	petA, petB, petD, petG, petL, petN
	Genes for photosynthesis	Subunits of photosystem I	psaA, psaB, psaC, psaI, psaJ
	Genes for photosynthesis	Subunit of rubisco	rbcL
	Self replication	Large subunit of ribosome	rpl14, rpl16, rpl2, rpl2, rpl20, rpl22, rpl23, rpl23, rpl32, rpl33, rpl36
	Self replication	DNA dependent RNA polymerase	rpoA, rpoB, rpoC1, rpoC2
	Self replication	Small subunit of ribosome	rps11, rps12, rps12, rps14, rps15, rps15, rps16, rps18, rps19, rps19, rps2, rps3, rps3, rps4, rps7, rps7, rps8
	Other genes	c-type cytochrom synthesis gene	ccsA
	Other genes	Envelop membrane protein	cemA
	Other genes	Protease	clpP
	Other genes	Translational initiation factor	infA
	Other genes	Maturase	matK
	Unkown	Conserved open reading frames	ycf4
Pennisetum glaucum‘Purple Majesty’	Genes for photosynthesis	Subunits of ATP synthase	atpA, atpB, atpE, atpF, atpH, atpI
	Genes for photosynthesis	Subunits of photosystem II	psbA, psbB, psbC, psbD, psbE, psbF, psbI, psbJ, psbK, psbL, psbM, psbN, psbT, psbZ, ycf3
	Genes for photosynthesis	Subunits of NADH-dehydrogenase	ndhA, ndhB, ndhB, ndhC, ndhD, ndhE, ndhF, ndhG, ndhH, ndhI, ndhJ, ndhK
	Genes for photosynthesis	Subunits of cytochrome b/f complex	petA, petB, petD, petG, petL, petN
	Genes for photosynthesis	Subunits of photosystem I	psaA, psaB, psaC, psaI, psaJ
	Genes for photosynthesis	Subunit of rubisco	rbcL
	Self replication	Large subunit of ribosome	rpl14, rpl16, rpl2, rpl2, rpl20, rpl22, rpl23, rpl23, rpl32, rpl33, rpl36
	Self replication	DNA dependent RNA polymerase	rpoA, rpoB, rpoC1, rpoC2
	Self replication	Small subunit of ribosome	rps11, rps12, rps12, rps14, rps15, rps15, rps16, rps18, rps19, rps19, rps2, rps3, rps3, rps4, rps7, rps7, rps8
	Other genes	c-type cytochrom synthesis gene	ccsA
	Other genes	Envelop membrane protein	cemA
	Other genes	Protease	clpP
	Other genes	Translational initiation factor	infA
	Other genes	Maturase	matK
	Unkown	Conserved open reading frames	ycf4
